# Supplementary material for: Microbial Shifts Following Five Years of Cover Cropping and Tillage Practices in Fertile Agroecosystems
Source: Microorganisms. 2020 Nov 11;8(11):1773. doi: 10.3390/microorganisms8111773 (PMC7696634; doi:10.3390/microorganisms8111773)
Supplement: Supplementary file 1 [file microorganisms-08-01773-s001.zip › Supplementary Tables .xlsx]

## Sheet: Sup. Table S1
Supplementary Tables
Table S1. Summary of field practices from Savoy, Illinois, throughout the duration of the experiment.
Field Event Type	2012	2013	2014	2015	2016	2017
Broadcast seeding date of cover crop	2012-10-01	2013-09-16	2014-09-17	2015-09-17	2016-09-07	N/A
Biomass sampling	N/A	2013-05-06	2014-04-25	2015-04-27	2016-04-25	2017-04-11
Spring soil sampling	N/A	2013-06-21	2014-05-05	2015-04-30	2016-04-29	2017-04-21
Cover crop suppression	N/A	2013-05-07	2014-05-20	2015-04-29	2016-05-19	2017-04-12
Spring tillage of corn T plots1	N/A	2013-06-05	2014-05-20	2015-05-21	2016-05-24	2017-05-17
Planting date of corn2	2012-04-12	2013-06-06	2014-05-21	2015-05-22	2016-05-25	2017-05-18
Harvest of corn	N/A	2013-10-29	2014-11-03	2015-10-09	2016-10-28	2017-10-16
Spring tillage of soybean T plots1	N/A	2013-06-05	2014-05-20	2015-05-21	2016-05-24	2017-05-17
Planting date of soybean2	2012-04-12	2013-06-06	2014-05-21	2015-05-22	2016-05-25	2017-06-06
Harvest of soybean	N/A	2013-10-29	2014-10-29	2015-10-12	2016-10-31	2017-06-17
Fall soil sampling	2012-11-16	2013-12-12	2014-12-15	2015-11-04	2016-11-16	N/A
1 Tillage was conducted with a chisel plow 20-25 cm deep in plots designated as tilled; no-till received zero tillage.
2 Pre-plant N fertilizer was applied at a rate of 190 kg N ha-1.
3 No fertilization
N/A, not applicable.

## Sheet: Sup. Table S2
	Table S2. The list of top-contributing bacterial, fungal, and archaeal OTUs selected by bootstrap forest partitioning methods in JMP®
Code	Taxa	Phylum	Class	Order	Family	Genus	Species
nkB100	Bacteria	Acidobacteria	Holophagae	Subgroup 7	-	-	-
nkB162		Acidobacteria	Thermoanaerobaculia	Thermoanaerobaculales	Thermoanaerobaculaceae	Subgroup 10	-
nkB207		Actinobacteria	Actinobacteria	Corynebacteriales	Mycobacteriaceae	Mycobacterium	-
nkB226		Actinobacteria	Actinobacteria	Frankiales	Nakamurellaceae	Nakamurella	-
nkB237		Actinobacteria	Actinobacteria	Micrococcales	Cellulomonadaceae	Cellulomonas	-
nkB251		Actinobacteria	Actinobacteria	Micrococcales	Micrococcaceae	-	-
nkB276		Actinobacteria	Actinobacteria	Propionibacteriales	Nocardioidaceae	Nocardioides	-
nkB284		Actinobacteria	Actinobacteria	Pseudonocardiales	Pseudonocardiaceae	Pseudonocardia	-
nkB301		Actinobacteria	MB-A2-108	metagenome	metagenome	metagenome	metagenome
nkB347		Actinobacteria	Thermoleophilia	Solirubrobacterales	Solirubrobacteraceae	Conexibacter	-
nkB352		Actinobacteria	Thermoleophilia	Solirubrobacterales	Solirubrobacteraceae	Solirubrobacter	-
nkB535		Bacteroidetes	Bacteroidia	Sphingobacteriales	AKYH767	metagenome	metagenome
nkB553		Bacteroidetes	Bacteroidia	Sphingobacteriales	Sphingobacteriaceae	Pedobacter	-
nkB641		Chloroflexi	Anaerolineae	SBR1031	A4b	wastewater metagenome	wastewater metagenome
nkB646		Chloroflexi	Anaerolineae	SBR1031	uncultured Gemmatimonadetes bacterium	uncultured Gemmatimonadetes bacterium	uncultured Gemmatimonadetes bacterium
nkB650		Chloroflexi	Anaerolineae	SBR1031	-	-	-
nkB687		Chloroflexi	Gitt-GS-136	-	-	-	-
nkB703		Chloroflexi	Ktedonobacteria	C0119	uncultured bacterium	uncultured bacterium	uncultured bacterium
nkB707		Chloroflexi	Ktedonobacteria	Ktedonobacterales	JG30-KF-AS9	uncultured bacterium	uncultured bacterium
nkB757		Chloroflexi	TK10	-	-	-	-
nkB914		Gemmatimonadetes	Gemmatimonadetes	Gemmatimonadales	Gemmatimonadaceae	Gemmatimonas	-
nkB926		Gemmatimonadetes	Gemmatimonadetes	Gemmatimonadales	Gemmatimonadaceae	uncultured	uncultured proteobacterium
nkB927		Gemmatimonadetes	Gemmatimonadetes	Gemmatimonadales	Gemmatimonadaceae	uncultured	-
nkB946		Latescibacteria	uncultured bacterium	uncultured bacterium	uncultured bacterium	uncultured bacterium	uncultured bacterium
nkB950		Nitrospirae	Nitrospira	Nitrospirales	Nitrospiraceae	Nitrospira	Nitrospira japonica
nkB1078		Planctomycetes	Planctomycetacia	Gemmatales	Gemmataceae	uncultured	uncultured bacterium
nkB1216		Proteobacteria	Alphaproteobacteria	Reyranellales	Reyranellaceae	Reyranella	-
nkB1246		Proteobacteria	Alphaproteobacteria	Rhizobiales	Methyloligellaceae	uncultured	-
nkB1326		Proteobacteria	Alphaproteobacteria	Sphingomonadales	Sphingomonadaceae	Altererythrobacter	-
nkB1344		Proteobacteria	Alphaproteobacteria	Tistrellales	Geminicoccaceae	uncultured	-
nkB1405		Proteobacteria	Deltaproteobacteria	Myxococcales	Archangiaceae	-	-
nkB1429		Proteobacteria	Deltaproteobacteria	Myxococcales	Haliangiaceae	Haliangium	-
nkB1554		Proteobacteria	Deltaproteobacteria	-	-	-	-
nkB1560		Proteobacteria	Gammaproteobacteria	Betaproteobacteriales	A21b	uncultured Rhodocyclaceae bacterium	uncultured Rhodocyclaceae bacterium
nkB1570		Proteobacteria	Gammaproteobacteria	Betaproteobacteriales	Burkholderiaceae	Massilia	-
nkB1580		Proteobacteria	Gammaproteobacteria	Betaproteobacteriales	Burkholderiaceae	-	-
nkB1584		Proteobacteria	Gammaproteobacteria	Betaproteobacteriales	Nitrosomonadaceae	Ellin6067	-
nkB1596		Proteobacteria	Gammaproteobacteria	Betaproteobacteriales	Nitrosomonadaceae	mle1-7	uncultured Burkholderiales bacterium
nkB1614		Proteobacteria	Gammaproteobacteria	Betaproteobacteriales	SC-I-84	-	-
nkB1752		Verrucomicrobia	Verrucomicrobiae	Chthoniobacterales	Chthoniobacteraceae	Candidatus Udaeobacter	-
nkB1776		Verrucomicrobia	Verrucomicrobiae	Opitutales	Opitutaceae	-	-
nkB1799		Verrucomicrobia	Verrucomicrobiae	Pedosphaerales	Pedosphaeraceae	-	-
nkF2	Fungi	Ascomycota	-	-	-	-	-
nkF3		Ascomycota	Dothideomycetes	-	-	-	-
nkF6		Ascomycota	Dothideomycetes	Capnodiales	Cladosporiaceae	unidentified	unidentified
nkF12		Ascomycota	Dothideomycetes	Pleosporales	-	-	-
nkF17		Ascomycota	Dothideomycetes	Pleosporales	Didymellaceae	Ascochyta	unidentified
nkF18		Ascomycota	Dothideomycetes	Pleosporales	Didymellaceae	Didymella	Didymella exigua
nkF41		Ascomycota	Dothideomycetes	Pleosporales	Pleosporaceae	Alternaria	unidentified
nkF50		Ascomycota	Dothideomycetes	Pleosporales	unidentified	unidentified	unidentified
nkF59		Ascomycota	Eurotiomycetes	Chaetothyriales	Herpotrichiellaceae	Cladophialophora	unidentified
nkF63		Ascomycota	Eurotiomycetes	Chaetothyriales	Herpotrichiellaceae	Exophiala	Exophiala equina
nkF72		Ascomycota	Eurotiomycetes	Eurotiales	Aspergillaceae	Penicillium	-
nkF87		Ascomycota	Leotiomycetes	Helotiales	Helotiaceae	Scytalidium	Scytalidium lignicola
nkF89		Ascomycota	Leotiomycetes	Helotiales	Helotiaceae	Tetracladium	unidentified
nkF116		Ascomycota	Pezizomycetes	Pezizales	Pyronemataceae	Pseudaleuria	unidentified
nkF132		Ascomycota	Sordariomycetes	Glomerellales	Glomerellaceae	Colletotrichum	Colletotrichum chlorophyti
nkF134		Ascomycota	Sordariomycetes	Glomerellales	Plectosphaerellaceae	Gibellulopsis	Gibellulopsis piscis
nkF136		Ascomycota	Sordariomycetes	Glomerellales	Plectosphaerellaceae	Plectosphaerella	-
nkF140		Ascomycota	Sordariomycetes	Hypocreales	Clavicipitaceae	Metarhizium	Metarhizium anisopliae
nkF142		Ascomycota	Sordariomycetes	Hypocreales	Hypocreaceae	Trichoderma	-
nkF145		Ascomycota	Sordariomycetes	Hypocreales	Hypocreaceae	Trichoderma	Trichoderma spirale
nkF161		Ascomycota	Sordariomycetes	Sordariales	Chaetomiaceae	-	-
nkF180		Ascomycota	Sordariomycetes	Xylariales	unidentified	unidentified	unidentified
nkF183		Basidiomycota	Agaricomycetes	-	-	-	-
nkF184		Basidiomycota	Agaricomycetes	Agaricales	-	-	-
nkF206		Basidiomycota	Agaricomycetes	Cantharellales	Cantharellales_fam_Incertae_sedis	Minimedusa	Minimedusa polyspora
nkF222		Basidiomycota	Agaricomycetes	unidentified	unidentified	unidentified	unidentified
nkF234		Basidiomycota	Tremellomycetes	Cystofilobasidiales	Cystofilobasidiaceae	Cystofilobasidium	Cystofilobasidium macerans
nkF236		Basidiomycota	Tremellomycetes	Cystofilobasidiales	Mrakiaceae	Mrakia	Mrakia frigida
nkF237		Basidiomycota	Tremellomycetes	Cystofilobasidiales	Mrakiaceae	Tausonia	Tausonia pullulans
nkF242		Basidiomycota	Tremellomycetes	Filobasidiales	Piskurozymaceae	Solicoccozyma	Solicoccozyma terrea
nkF243		Basidiomycota	Tremellomycetes	Filobasidiales	Piskurozymaceae	Solicoccozyma	Solicoccozyma terricola
nkF256		Basidiomycota	Tremellomycetes	Tremellales	Trimorphomycetaceae	Saitozyma	Saitozyma podzolica
nkF289		Mortierellomycota	Mortierellomycetes	Mortierellales	Mortierellaceae	Mortierella	Mortierella acrotona
		Mortierellomycota	Mortierellomycetes	Mortierellales	Mortierellaceae	Mortierella	Mortierella gamsii
nkF297		unidentified	unidentified	unidentified	unidentified	unidentified	unidentified
nkA11	Archaea	Thaumarchaeota	Nitrososphaeria	Nitrososphaerales	Nitrososphaeraceae	Candidatus Nitrososphaera
nkA14		Thaumarchaeota	Nitrososphaeria	Nitrososphaerales	Nitrososphaeraceae	unidentified archaeon SCA1154	unidentified archaeon SCA1154
nkA15		Thaumarchaeota	Nitrososphaeria	Nitrososphaerales	Nitrososphaeraceae	unidentified archaeon SCA1158	unidentified archaeon SCA1158
nkA16		Thaumarchaeota	Nitrososphaeria	Nitrososphaerales	Nitrososphaeraceae	unidentified archaeon SCA1166	unidentified archaeon SCA1166
nkA17		Thaumarchaeota	Nitrososphaeria	Nitrososphaerales	Nitrososphaeraceae	unidentified archaeon SCA1173	unidentified archaeon SCA1173

## Sheet: Sup. Table S3
Table S3. Principal component analysis (PCA) results of the top contributing bacterial and fungal OTUs based on their relative abundances, showing eigenvalues, cumulative proportion, and individual percentage of the variability explained by each of the principal components (PC) extracted. Component correlation scores (eigenvectors) with loadings greater than |0.5| are bolded.
			PC1	PC2	PC3	PC4	PC5	PC6	PC7
Eigenvalues			5.889	3.991	2.981	2.74	2.378	2.3	2.14
Cumulative proportion			0.14	0.235	0.306	0.371	0.428	0.483	0.534
Proportion			0.14	0.095	0.071	0.065	0.057	0.055	0.051
Eigenvectors
Taxa	Phylum	Lowest identified taxonomic rank
Bacteria	Acidobacteria	(Class) Holophagae	-6	-11	12	28	17	9	26
		(Family) Thermoanaerobaculaceae	-8	37	35	30	17	-2	-32
	Actinobacteria	(Genus) Mycobacterium	27	11	-49	9	-17	28	-20
		(Genus) Nakamurella	44	-43	23	-18	2	0	23
		(Genus) Cellulomonas	72	-8	15	-7	-1	33	0
		(Family) Micrococcaceae	40	-44	4	-25	37	-19	-14
		(Genus) Nocardioides	47	-25	37	33	-12	0	26
		(Genus) Pseudonocardia	-29	3	17	47	-24	-14	20
		(Class) MB-A2-108	22	35	15	15	-21	-47	9
		(Genus) Conexibacter	21	-13	-12	34	10	-40	36
		(Genus) Solirubrobacter	61	20	-25	-22	-10	20	11
	Bacteroidetes	(Family) AKYH767	55	10	18	-4	-30	-29	35
		(Genus) Pedobacter	42	28	-32	-5	-1	13	18
	Chloroflexi	(Family) A4b	-28	-11	2	-66	2	-35	6
		(Order) SBR1031 (1)	-60	-32	18	-25	-6	11	8
		(Order) SBR1031 (2)	-8	11	-5	-43	-39	18	19
		(Class) Gitt-GS-136	8	71	-7	4	0	21	-17
		(Order) C0119	9	-56	15	23	-15	-3	19
		(Family) JG30-KF-AS9	-50	-54	-15	23	-21	-1	-8
		(Class) TK10	-14	-44	-27	15	37	11	-15
	Gemmatimonadetes	(Genus) Gemmatimonas	-25	11	10	5	37	-47	-15
		(Family) Gemmatimonadaceae (1)	-14	25	18	-41	26	21	30
		(Family) Gemmatimonadaceae (2)	-56	-6	-13	19	-37	3	-17
	Latescibacteria	-	-17	43	-8	-5	67	6	24
	Nitrospirae	(Species) Nitrospira japonica	4	5	52	34	13	17	19
	Planctomycetes	(Family) Gemmataceae	-14	12	19	-50	19	-40	27
	Proteobacteria (alpha)	(Genus) Reyranella	-19	64	28	2	-7	-26	-9
		(Family) Methyloligellaceae	-45	31	-3	19	20	-11	7
		(Genus) Altererythrobacter	56	12	19	-25	1	10	-18
		(Family) Geminicoccaceae	12	40	-35	16	10	34	44
	Proteobacteria (delta)	(Family) Archangiaceae	43	35	31	19	-47	-12	2
		(Genus) Haliangium	-20	4	-16	-32	-40	-4	36
		-	-13	4	47	-6	18	27	-6
	Proteobacteria (gamma)	(Family) A21b	-62	-28	38	4	8	13	25
		(Genus) Massilia	68	-25	-17	2	33	1	-5
		(Family) Burkholderiaceae	45	14	31	35	26	2	13
		(Genus) Ellin6067	-52	17	12	4	-17	36	17
		(Family) Nitrosomonadaceae	-26	38	11	-22	1	-9	25
		(Family) SC-I-84	9	-43	50	-21	-3	38	13
	Verrucomicrobia	(Genus) Candidatus Udaeobacter	-48	9	-28	22	15	34	40
		(Family) Opitutaceae	4	23	56	-13	-3	36	-28
		(Family) Pedosphaeraceae	-24	9	28	-12	-10	9	-44
			PC1	PC2	PC3	PC4	PC5	PC6
Eigenvalues			3.172	3.011	2.754	2.595	2.097	1.999
Cumulative proportion			0.091	0.177	0.256	0.33	0.39	0.447
Proportion			0.091	0.086	0.079	0.074	0.06	0.057
Eigenvectors
Taxa	Phylum	Lowest identified taxonomic rank
Fungi	Ascomycota	-	-11	-19	-11	-40	-7	-4
		(Class) Dothideomycetes	48	-23	-20	-35	-20	9
		(Family) Cladosporiaceae	-46	9	29	2	-13	4
		(Order) Pleosporales	-12	14	-1	16	41	18
		(Genus) Ascochyta	-29	-13	44	33	-26	24
		(Species) Didymella exigua	31	40	0	-4	-32	26
		(Genus) Alternaria	-26	6	56	25	24	-2
		(Order) Pleosporales	-5	1	40	-22	-11	-6
		(Genus) Cladophialophora	46	36	23	24	-2	-26
		(Species) Exophiala equina	33	-13	8	30	10	35
		(Genus) Penicillium	-1	19	-54	32	13	30
		(Species) Scytalidium lignicola	-2	-7	-23	16	33	24
		(Genus) Tetracladium	7	16	-16	45	-3	-26
		(Genus) Pseudaleuria	-25	-41	47	24	-22	10
		(Species) Colletotrichum chlorophyti	30	40	22	-25	-2	-22
		(Species) Gibellulopsis piscis	43	50	-4	-14	-26	-10
		(Genus) Plectosphaerella	11	31	31	-5	32	-22
		(Species) Metarhizium anisopliae	38	-50	-30	28	-2	-9
		(Genus) Trichoderma	17	22	-21	20	-39	52
		(Species) Trichoderma spirale	46	38	44	-29	3	-15
		(Family) Chaetomiaceae	33	-32	-15	-44	15	-1
		(Order) Xylariales	-28	15	-50	-22	-17	2
	Basidiomycota	(Class) Agaricomycetes	25	-45	-9	54	-30	-27
		(Order) Agaricales	28	-14	-5	-3	58	-1
		(Species) Minimedusa polyspora	-10	35	-27	-4	32	9
		(Class) Agaricomycetes	34	-75	-2	-20	-16	-13
		(Species) Cystofilobasidium macerans	-6	19	-20	32	27	-44
		(Species) Mrakia frigida	-4	10	-30	40	-8	-46
		(Species) Tausonia pullulans	24	-37	36	31	23	-10
		(Species) Solicoccozyma terrea	36	-15	24	5	45	21
		(Species) Solicoccozyma terricola	46	-4	-21	8	21	10
		(Species) Saitozyma podzolica	64	24	19	20	-19	15
	Mortierellomycota	(Species) Mortierella acrotona	10	-31	13	-40	10	1
		(Species) Mortierella gamsii	19	1	-2	18	-28	-41
	unidentified	(Species) unidentified	28	7	20	24	-3	50

## Sheet: Sup. Table S4
Table S4. List of indicator species that comprised each of the bacterial principal components (PC).
PC	Eigenvalue	Proportion (%)	Loadings	Phylum	Class	Order	Family	Genus	Species
PC1	5.889	14	0.72	Actinobacteria	Actinobacteria	Micrococcales	Cellulomonadaceae	Cellulomonas
			0.61	Actinobacteria	Thermoleophilia	Solirubrobacterales	Solirubrobacteraceae	Solirubrobacter
			0.55	Bacteroidetes	Bacteroidia	Sphingobacteriales	AKYH767
			-0.6	Chloroflexi	Anaerolineae	SBR1031
			-0.56	Gemmatimonadetes	Gemmatimonadetes	Gemmatimonadales	Gemmatimonadaceae
			0.56	Proteobacteria	Alphaproteobacteria	Sphingomonadales	Sphingomonadaceae	Altererythrobacter
			-0.62	Proteobacteria	Gammaproteobacteria	Betaproteobacteriales	A21b
			0.68	Proteobacteria	Gammaproteobacteria	Betaproteobacteriales	Burkholderiaceae	Massilia
			-0.52	Proteobacteria	Gammaproteobacteria	Betaproteobacteriales	Nitrosomonadaceae	Ellin6067
PC2	3.991	23.5	0.71	Chloroflexi	Gitt-GS-136
			-0.56	Chloroflexi	Ktedonobacteria	C0119
			-0.54	Chloroflexi	Ktedonobacteria	Ktedonobacterales	JG30-KF-AS9
			0.64	Proteobacteria	Alphaproteobacteria	Reyranellales	Reyranellaceae	Reyranella
PC3	2.981	30.6	0.52	Nitrospirae	Nitrospira	Nitrospirales	Nitrospiraceae	Nitrospira		Nitrospira japonica
			0.56	Verrucomicrobia	Verrucomicrobiae	Opitutales	Opitutaceae
PC4	2.74	37.1	-0.66	Chloroflexi	Anaerolineae	SBR1031	A4b
PC5	2.378	42.8	0.67	Latescibacteria
PC6	2.3	48.3	-	-	-	-	-	-	-	-
PC7	2.1	53.4	-	-	-	-	-	-	-	-

## Sheet: Sup. Table S5
Table S5. List of indicator species identified for the Fungi and Archaea taxa. Top rows show indicator species that comprised each of the fungal principal components (PC). The last row shows the list of archaeal indicator species.
Taxa	PC	Eigenvalue	Proportion (%)	Loadings	Phylum	Class	Order	Family	Genus	Species
Fungi	PC1	3.172	9.06	0.64	Basidiomycota	Tremellomycetes	Tremellales	Trimorphomycetaceae	Saitozyma	Saitozyma podzolica
	PC2	3.011	17.67	-0.75	Basidiomycota	Agaricomycetes
	PC3	2.754	25.53	0.56	Ascomycota	Dothideomycetes	Pleosporales	Pleosporaceae	Alternaria
				-0.54	Ascomycota	Eurotiomycetes	Eurotiales	Aspergillaceae	Penicillium
	PC4	2.595	32.95	0.54	Basidiomycota	Agaricomycetes
	PC5	2.097	38.94	0.58	Basidiomycota	Agaricomycetes	Agaricales
	PC6	1.999	44.65	0.52	Ascomycota	Sordariomycetes	Hypocreales	Hypocreaceae	Trichoderma
Archaea					Thaumarchaeota	Nitrososphaeria	Nitrososphaerales	Nitrososphaeraceae	Candidatus Nitrososphaera
									SCA1154
									SCA1158
									SCA1166
									SCA1173

## Sheet: Sup. Figure legends
Supplementary Figure Legends
Fig. S1. Rarefaction curves for bacteria (green), fungi (blue), and archaea (red) within each soil sample in our experiment showing average number of observed OTUs at each depth of sequence subsampling.
Fig. S2. Visual representation of the PCA and mean separation procedure results on the relative abundance of the major bacterial and fungal phyla following five years of tillage (top) and cover cropping (bottom). The Y-axes are the responses of each phylum to treatments represented by the mean PC scores separated by treatment levels multiplied by the PC loading score of the phylum. The whiskers a…
